# Supplementary material for: Boosting the Separation of Adeno-Associated Virus Capsid Proteins by Liquid Chromatography and Capillary Electrophoresis Approaches
Source: Int J Mol Sci. 2023 May 9;24(10):8503. doi: 10.3390/ijms24108503 (PMC10218170; doi:10.3390/ijms24108503)
Supplement: Supplementary file 1 [file ijms-24-08503-s001.zip]

Archive with 1 entries (1 files):
- ijms-2380228-supplementary.pdf
